# Supplementary material for: Robust SARS-CoV-2 Antibody Responses in Asian COVID-Naïve Subjects 180 Days after Two Doses of BNT162b2 mRNA COVID-19 Vaccine
Source: Vaccines (Basel). 2021 Oct 25;9(11):1241. doi: 10.3390/vaccines9111241 (PMC8622758; doi:10.3390/vaccines9111241)
Supplement: Supplementary file 1 [file vaccines-09-01241-s001.zip]

Archive with 1 entries (1 files):
- vaccines-1418978-supplementary.pdf
